# Supplementary material for: PHD1-dependent hydroxylation of RepoMan (CDCA2) on P604 modulates the control of mitotic progression
Source: eLife. 2026 Jun 25;14:RP108131. doi: 10.7554/eLife.108131 (PMC13299607; doi:10.7554/eLife.108131)
Supplement: Figure 2—source data 1. [file elife-108131-fig2-data1.zip]

Archive with 5 entries (4 files):
- Figure 2-source data 1/
- Figure 2-source data 1/Figure 2 -source data 1-PHD1.tiff
- __MACOSX/Figure 2-source data 1/._Figure 2 -source data 1-PHD1.tiff
- Figure 2-source data 1/Figure 2 D- source data 1-RepoMan.tiff
- __MACOSX/Figure 2-source data 1/._Figure 2 D- source data 1-RepoMan.tiff
