# Supplementary material for: PHD1-dependent hydroxylation of RepoMan (CDCA2) on P604 modulates the control of mitotic progression
Source: eLife. 2026 Jun 25;14:RP108131. doi: 10.7554/eLife.108131 (PMC13299607; doi:10.7554/eLife.108131)
Supplement: Figure 3—source data 1. [file elife-108131-fig3-data1.zip]

Archive with 47 entries (42 files):
- Figure 3 source data 1 (originals)/
- Figure 3 source data 1 (originals)/.DS_Store
- __MACOSX/Figure 3 source data 1 (originals)/._.DS_Store
- Figure 3 source data 1 (originals)/Figure 3-source data 1_C/
- __MACOSX/Figure 3 source data 1 (originals)/._Figure 3-source data 1_C
- Figure 3 source data 1 (originals)/Figure 3 source data 1_ E/
- __MACOSX/Figure 3 source data 1 (originals)/._Figure 3 source data 1_ E
- Figure 3 source data 1 (originals)/Figure 3- source data 1 _ H/
- __MACOSX/Figure 3 source data 1 (originals)/._Figure 3- source data 1 _ H
- Figure 3 source data 1 (originals)/Figure 3 source data 1_ D/
- __MACOSX/Figure 3 source data 1 (originals)/._Figure 3 source data 1_ D
- Figure 3 source data 1 (originals)/Figure 3-source data 1_C/Figure 3C RepoMan_ pH3T3.tiff
- __MACOSX/Figure 3 source data 1 (originals)/Figure 3-source data 1_C/._Figure 3C RepoMan_ pH3T3.tiff
- Figure 3 source data 1 (originals)/Figure 3-source data 1_C/Figure 3C_ Actin.tiff
- __MACOSX/Figure 3 source data 1 (originals)/Figure 3-source data 1_C/._Figure 3C_ Actin.tiff
- Figure 3 source data 1 (originals)/Figure 3-source data 1_C/.DS_Store
- __MACOSX/Figure 3 source data 1 (originals)/Figure 3-source data 1_C/._.DS_Store
- Figure 3 source data 1 (originals)/Figure 3-source data 1_C/Figure 3C_ tot H3.tiff
- __MACOSX/Figure 3 source data 1 (originals)/Figure 3-source data 1_C/._Figure 3C_ tot H3.tiff
- Figure 3 source data 1 (originals)/Figure 3 source data 1_ E/Actin_Fumarate.tif
- __MACOSX/Figure 3 source data 1 (originals)/Figure 3 source data 1_ E/._Actin_Fumarate.tif
- Figure 3 source data 1 (originals)/Figure 3 source data 1_ E/H3_Fumarate.tif
- __MACOSX/Figure 3 source data 1 (originals)/Figure 3 source data 1_ E/._H3_Fumarate.tif
- Figure 3 source data 1 (originals)/Figure 3 source data 1_ E/HIF1A_Fumarate.tif
- __MACOSX/Figure 3 source data 1 (originals)/Figure 3 source data 1_ E/._HIF1A_Fumarate.tif
- Figure 3 source data 1 (originals)/Figure 3 source data 1_ E/PhosH3_Fumarate.tif
- __MACOSX/Figure 3 source data 1 (originals)/Figure 3 source data 1_ E/._PhosH3_Fumarate.tif
- Figure 3 source data 1 (originals)/Figure 3- source data 1 _ H/Figure 3H_RepoMan.tiff
- __MACOSX/Figure 3 source data 1 (originals)/Figure 3- source data 1 _ H/._Figure 3H_RepoMan.tiff
- Figure 3 source data 1 (originals)/Figure 3- source data 1 _ H/.DS_Store
- __MACOSX/Figure 3 source data 1 (originals)/Figure 3- source data 1 _ H/._.DS_Store
- Figure 3 source data 1 (originals)/Figure 3- source data 1 _ H/Figure_3H_pT3H3.tiff
- __MACOSX/Figure 3 source data 1 (originals)/Figure 3- source data 1 _ H/._Figure_3H_pT3H3.tiff
- Figure 3 source data 1 (originals)/Figure 3- source data 1 _ H/Figure3H_ H3.tiff
- __MACOSX/Figure 3 source data 1 (originals)/Figure 3- source data 1 _ H/._Figure3H_ H3.tiff
- Figure 3 source data 1 (originals)/Figure 3- source data 1 _ H/Figure3H_PHD2.tiff
- __MACOSX/Figure 3 source data 1 (originals)/Figure 3- source data 1 _ H/._Figure3H_PHD2.tiff
- Figure 3 source data 1 (originals)/Figure 3- source data 1 _ H/Figure3H_actin.tiff
- __MACOSX/Figure 3 source data 1 (originals)/Figure 3- source data 1 _ H/._Figure3H_actin.tiff
- Figure 3 source data 1 (originals)/Figure 3 source data 1_ D/PhosH3_FG.tif
- __MACOSX/Figure 3 source data 1 (originals)/Figure 3 source data 1_ D/._PhosH3_FG.tif
- Figure 3 source data 1 (originals)/Figure 3 source data 1_ D/Figure 3 -source data 1-Actin_FG.tif
- __MACOSX/Figure 3 source data 1 (originals)/Figure 3 source data 1_ D/._Figure 3 -source data 1-Actin_FG.tif
- Figure 3 source data 1 (originals)/Figure 3 source data 1_ D/H3_FG.tif
- __MACOSX/Figure 3 source data 1 (originals)/Figure 3 source data 1_ D/._H3_FG.tif
- Figure 3 source data 1 (originals)/Figure 3 source data 1_ D/HIF1A_FG.tif
- __MACOSX/Figure 3 source data 1 (originals)/Figure 3 source data 1_ D/._HIF1A_FG.tif
