# Supplementary material for: PHD1-dependent hydroxylation of RepoMan (CDCA2) on P604 modulates the control of mitotic progression
Source: eLife. 2026 Jun 25;14:RP108131. doi: 10.7554/eLife.108131 (PMC13299607; doi:10.7554/eLife.108131)
Supplement: Figure 3—figure supplement 1—source data 1. [file elife-108131-fig3-figsupp1-data1.zip]

Archive with 5 entries (4 files):
- Figure 3_figure supplement 1_source data 1/
- Figure 3_figure supplement 1_source data 1/Figure 3_ figure suplemment 1 _source data 1_GFP EV.tif
- __MACOSX/Figure 3_figure supplement 1_source data 1/._Figure 3_ figure suplemment 1 _source data 1_GFP EV.tif
- Figure 3_figure supplement 1_source data 1/Figure 3_figure supplement 1_Source data 1.tif
- __MACOSX/Figure 3_figure supplement 1_source data 1/._Figure 3_figure supplement 1_Source data 1.tif
