# Supplementary material for: PHD1-dependent hydroxylation of RepoMan (CDCA2) on P604 modulates the control of mitotic progression
Source: eLife. 2026 Jun 25;14:RP108131. doi: 10.7554/eLife.108131 (PMC13299607; doi:10.7554/eLife.108131)
Supplement: Figure 4—source data 1. [file elife-108131-fig4-data1.zip]

Archive with 10 entries (9 files):
- Figure 4-source data 1 (originals)/
- __MACOSX/._Figure 4-source data 1 (originals)
- Figure 4-source data 1 (originals)/Figure 4- source data 1_RepoMan.tiff
- __MACOSX/Figure 4-source data 1 (originals)/._Figure 4- source data 1_RepoMan.tiff
- Figure 4-source data 1 (originals)/.DS_Store
- __MACOSX/Figure 4-source data 1 (originals)/._.DS_Store
- Figure 4-source data 1 (originals)/Figure 4- source data 1 _GFP.tiff
- __MACOSX/Figure 4-source data 1 (originals)/._Figure 4- source data 1 _GFP.tiff
- Figure 4-source data 1 (originals)/Figure 4-source data 1_Actin.tiff
- __MACOSX/Figure 4-source data 1 (originals)/._Figure 4-source data 1_Actin.tiff
