# Supplementary material for: PHD1-dependent hydroxylation of RepoMan (CDCA2) on P604 modulates the control of mitotic progression
Source: eLife. 2026 Jun 25;14:RP108131. doi: 10.7554/eLife.108131 (PMC13299607; doi:10.7554/eLife.108131)
Supplement: Figure 4—figure supplement 1—source data 1. [file elife-108131-fig4-figsupp1-data1.zip]

Archive with 3 entries (2 files):
- Figure 4-figure supplement 1- source data 1/
- Figure 4-figure supplement 1- source data 1/Figure 4-figure suplemment 1-source data 1.tiff
- __MACOSX/Figure 4-figure supplement 1- source data 1/._Figure 4-figure suplemment 1-source data 1.tiff
