# Supplementary material for: PHD1-dependent hydroxylation of RepoMan (CDCA2) on P604 modulates the control of mitotic progression
Source: eLife. 2026 Jun 25;14:RP108131. doi: 10.7554/eLife.108131 (PMC13299607; doi:10.7554/eLife.108131)
Supplement: Figure 5—source data 1. [file elife-108131-fig5-data1.zip]

Archive with 32 entries (28 files):
- Figure 5- source data 1  (originals)/
- __MACOSX/._Figure 5- source data 1  (originals)
- Figure 5- source data 1  (originals)/.DS_Store
- __MACOSX/Figure 5- source data 1  (originals)/._.DS_Store
- Figure 5- source data 1  (originals)/Figure 5- source data 1- E/
- __MACOSX/Figure 5- source data 1  (originals)/._Figure 5- source data 1- E
- Figure 5- source data 1  (originals)/Figure 5- source data 1 - C/
- __MACOSX/Figure 5- source data 1  (originals)/._Figure 5- source data 1 - C
- Figure 5- source data 1  (originals)/Figure 5 - source data 1- D/
- __MACOSX/Figure 5- source data 1  (originals)/._Figure 5 - source data 1- D
- Figure 5- source data 1  (originals)/Figure 5- source data 1- E/.DS_Store
- __MACOSX/Figure 5- source data 1  (originals)/Figure 5- source data 1- E/._.DS_Store
- Figure 5- source data 1  (originals)/Figure 5- source data 1- E/Fig5E_Repoman.tiff
- __MACOSX/Figure 5- source data 1  (originals)/Figure 5- source data 1- E/._Fig5E_Repoman.tiff
- Figure 5- source data 1  (originals)/Figure 5- source data 1- E/Fig5D_Actin_GFP.tiff
- __MACOSX/Figure 5- source data 1  (originals)/Figure 5- source data 1- E/._Fig5D_Actin_GFP.tiff
- Figure 5- source data 1  (originals)/Figure 5- source data 1 - C/.DS_Store
- __MACOSX/Figure 5- source data 1  (originals)/Figure 5- source data 1 - C/._.DS_Store
- Figure 5- source data 1  (originals)/Figure 5- source data 1 - C/Figure5_C _B56.tiff
- __MACOSX/Figure 5- source data 1  (originals)/Figure 5- source data 1 - C/._Figure5_C _B56.tiff
- Figure 5- source data 1  (originals)/Figure 5- source data 1 - C/Figure_5_GFP Ip.tiff
- __MACOSX/Figure 5- source data 1  (originals)/Figure 5- source data 1 - C/._Figure_5_GFP Ip.tiff
- Figure 5- source data 1  (originals)/Figure 5- source data 1 - C/Figure 5_C GFP input.tiff
- __MACOSX/Figure 5- source data 1  (originals)/Figure 5- source data 1 - C/._Figure 5_C GFP input.tiff
- Figure 5- source data 1  (originals)/Figure 5 - source data 1- D/Figure 5D_B56.tiff
- __MACOSX/Figure 5- source data 1  (originals)/Figure 5 - source data 1- D/._Figure 5D_B56.tiff
- Figure 5- source data 1  (originals)/Figure 5 - source data 1- D/.DS_Store
- __MACOSX/Figure 5- source data 1  (originals)/Figure 5 - source data 1- D/._.DS_Store
- Figure 5- source data 1  (originals)/Figure 5 - source data 1- D/Fig5D_Repoman.tiff
- __MACOSX/Figure 5- source data 1  (originals)/Figure 5 - source data 1- D/._Fig5D_Repoman.tiff
- Figure 5- source data 1  (originals)/Figure 5 - source data 1- D/Fig5D_Actin.tiff
- __MACOSX/Figure 5- source data 1  (originals)/Figure 5 - source data 1- D/._Fig5D_Actin.tiff
