# Supplementary material for: PHD1-dependent hydroxylation of RepoMan (CDCA2) on P604 modulates the control of mitotic progression
Source: eLife. 2026 Jun 25;14:RP108131. doi: 10.7554/eLife.108131 (PMC13299607; doi:10.7554/eLife.108131)
Supplement: Figure 5—figure supplement 1—source data 1. [file elife-108131-fig5-figsupp1-data1.zip]

Archive with 11 entries (10 files):
- Figure 5_ figure supplement 1_source data 1/
- Figure 5_ figure supplement 1_source data 1/.DS_Store
- __MACOSX/Figure 5_ figure supplement 1_source data 1/._.DS_Store
- Figure 5_ figure supplement 1_source data 1/Figure 5-figure supplement 1_B GPF_Actin .tif
- __MACOSX/Figure 5_ figure supplement 1_source data 1/._Figure 5-figure supplement 1_B GPF_Actin .tif
- Figure 5_ figure supplement 1_source data 1/Figure 5_ Figure supplement 1 A_ HIF and Actin.tif
- __MACOSX/Figure 5_ figure supplement 1_source data 1/._Figure 5_ Figure supplement 1 A_ HIF and Actin.tif
- Figure 5_ figure supplement 1_source data 1/Figure 5- figure supplement 1_B Repoman.tif
- __MACOSX/Figure 5_ figure supplement 1_source data 1/._Figure 5- figure supplement 1_B Repoman.tif
- Figure 5_ figure supplement 1_source data 1/Figure 5_ figure supplement 1-A_Repoman .tif
- __MACOSX/Figure 5_ figure supplement 1_source data 1/._Figure 5_ figure supplement 1-A_Repoman .tif
