# Supplementary material for: PHD1-dependent hydroxylation of RepoMan (CDCA2) on P604 modulates the control of mitotic progression
Source: eLife. 2026 Jun 25;14:RP108131. doi: 10.7554/eLife.108131 (PMC13299607; doi:10.7554/eLife.108131)
Supplement: Figure 5—figure supplement 3—source data 1. [file elife-108131-fig5-figsupp3-data1.zip]

Archive with 7 entries (6 files):
- Figure 5-figure supplement 3 -source data 1/
- Figure 5-figure supplement 3 -source data 1/Figure 5_supplement 3. B56g .tif
- __MACOSX/Figure 5-figure supplement 3 -source data 1/._Figure 5_supplement 3. B56g .tif
- Figure 5-figure supplement 3 -source data 1/Figure 5 - figure supplement 3. actin .tif
- __MACOSX/Figure 5-figure supplement 3 -source data 1/._Figure 5 - figure supplement 3. actin .tif
- Figure 5-figure supplement 3 -source data 1/Figure 5_supplement 3. GFP. tif.tiff
- __MACOSX/Figure 5-figure supplement 3 -source data 1/._Figure 5_supplement 3. GFP. tif.tiff
